# Supplementary material for: An Antimicrobial and Antifibrotic Coating for Implantable Biosensors
Source: Biosensors (Basel). 2025 Mar 6;15(3):171. doi: 10.3390/bios15030171 (PMC11940466; doi:10.3390/bios15030171)
Supplement: Supplementary file 1 [file biosensors-15-00171-s001.zip]

Archive with 1 entries (1 files):
- biosensors-3457099-supplementary.pdf
